# Supplementary material for: HuTAge: a comprehensive human tissue- and cell-specific ageing signature atlas
Source: Bioinform Adv. 2025 Apr 3;5(1):vbaf072. doi: 10.1093/bioadv/vbaf072 (PMC12005899; doi:10.1093/bioadv/vbaf072)
Supplement: vbaf072_Supplementary_Data [file vbaf072_supplementary_data.zip]

Archive with 2 entries (2 files):
- SupplementaryUserguide.docx
- SupplementaryMethods.docx
